# Supplementary material for: Back Pain and Body Posture Evaluation Instrument for Children and Adolescents (BackPEI-CA): Expansion, Content Validation, and Reliability
Source: Int J Environ Res Public Health. 2022 Jan 27;19(3):1398. doi: 10.3390/ijerph19031398 (PMC8835607; doi:10.3390/ijerph19031398)
Supplement: Supplementary file 1 [file ijerph-19-01398-s001.zip]

Archive with 2 entries (2 files):
- BackPEI-CA Female Version.pdf
- BackPEI-CA Male Version.pdf
